# Supplementary material for: Adjuvant Effects of a CC Chemokine for Enhancing the Efficacy of an Inactivated Streptococcus agalactiae Vaccine in Nile Tilapia (Oreochromis niloticus)
Source: Vaccines (Basel). 2024 Jun 8;12(6):641. doi: 10.3390/vaccines12060641 (PMC11209360; doi:10.3390/vaccines12060641)
Supplement: Supplementary file 1 [file vaccines-12-00641-s001.zip]

Archive with 1 entries (1 files):
- vaccines-2995015-supplementary.pdf
